# Supplementary material for: Angelica sinensis as a Multi-Targeted Natural Product Candidate: Constituent-Specific Mechanisms, Exposure Constraints, and Translational Development Challenges
Source: Pharmaceuticals (Basel). 2026 Jul 12;19(7):1073. doi: 10.3390/ph19071073 (PMC13415647; doi:10.3390/ph19071073)
Supplement: Supplementary file 1 [file pharmaceuticals-19-01073-s001.zip]

Archive with 1 entries (1 files):
- pharmaceuticals-4368945-supplementary.pdf
